# Supplementary material for: Comparison of arterial and venous allograft bypass in chronic limb-threatening ischemia
Source: PLoS One. 2022 Oct 27;17(10):e0275628. doi: 10.1371/journal.pone.0275628 (PMC9612501; doi:10.1371/journal.pone.0275628)
Supplement: S1 Database — (XLSX) [file pone.0275628.s001.xlsx]

## Sheet: Munka1
Patient	Type of anastomosis (1=below-knee, 2=above-knee)	Type of homograft ( 1=GSV, 2= SFA)	Death (1= yes, 0=no)	Date of follow-up (death)	Primary occlusion (1=yes, 0=no, clear=no information)	Date of Primary occlusion	Date of follow-up (Primary occlusion)	Reoperation due to secondary occlusion (1=yes, 0=no, clear=no information/permanent occlusion due to the first occlusion)	Date of Reoperation due to secondary occlusion (clear= no reoperation)	Date of follow-up (Reoperation due to secondary occlusion )	Amputation (1=yes, 0=no)	Date of follow-up (Amputation)
1	1	1	1	2018-12-20	1	2007-07-11	2018-12-20	1	2007-12-08	2020-01-30	1	2019-01-25
2	1	2	0	2018-12-20	0		2018-12-20	0		2020-01-30	0	2019-01-25
3	2	2	0	2018-12-20	1	2008-11-26	2018-12-20		permanent occlusion due to the first occlusion	2020-01-30	1	2019-01-25
4	1	1	1	2018-12-20	1	2007-12-06	2018-12-20		permanent occlusion due to the first occlusion	2020-01-30	0	2019-01-25
5	2	1	1	2018-12-20	1	2008-03-22	2018-12-20	1	2011-12-08	2020-01-30	0	2019-01-25
6	2	1	1	2018-12-20	1	2007-05-08	2018-12-20	1	2007-05-13	2020-01-30	1	2019-01-25
7	1	1	1	2018-12-20		No information	2018-12-20		no information	2020-01-30	0	2019-01-25
8	1	1	1	2018-12-20	1	2010-01-04	2018-12-20		permanent occlusion due to the first occlusion	2020-01-30	0	2019-01-25
9	1	1	1	2018-12-20	1	2007-10-12	2018-12-20		permanent occlusion due to the first occlusion	2020-01-30	1	2019-01-25
10	1	2	1	2018-12-20	0		2018-12-20	0		2020-01-30	1	2019-01-25
11	1	2	1	2018-12-20	0		2018-12-20	0		2020-01-30	1	2019-01-25
12	2	1	1	2018-12-20	0		2018-12-20	0		2020-01-30	0	2019-01-25
13	1	1	0	2018-12-20		No information	2018-12-20		no information	2020-01-30	1	2019-01-25
14	2	2	1	2018-12-20	0		2018-12-20	0		2020-01-30	0	2019-01-25
15	1	2	1	2018-12-20	0		2018-12-20	0		2020-01-30	1	2019-01-25
16	1	2	1	2018-12-20	0		2018-12-20	0		2020-01-30	0	2019-01-25
17	1	2	1	2018-12-20		No information	2018-12-20		no information	2020-01-30	0	2019-01-25
18	2	2	1	2018-12-20	0		2018-12-20	0		2020-01-30	0	2019-01-25
19	1	1	1	2018-12-20		No information	2018-12-20		no information	2020-01-30	0	2019-01-25
20	2	1	1	2018-12-20		No information	2018-12-20		no information	2020-01-30	1	2019-01-25
21	2	1	1	2018-12-20	0		2018-12-20	0		2020-01-30	0	2019-01-25
22	1	1	1	2018-12-20		No information	2018-12-20		no information	2020-01-30	0	2019-01-25
23	1	1	1	2018-12-20	1	2009-08-10	2018-12-20	1	2009-08-18	2020-01-30	1	2019-01-25
24	1	1	1	2018-12-20	0		2018-12-20	0		2020-01-30	0	2019-01-25
25	1	1	1	2018-12-20	1	2011-12-13	2018-12-20	1	2015-11-25	2020-01-30	1	2019-01-25
26	2	1	1	2018-12-20	1	2009-05-12	2018-12-20	1	2009-08-10	2020-01-30	1	2019-01-25
27	1	1	1	2018-12-20		No information	2018-12-20		no information	2020-01-30	0	2019-01-25
28	1	2	1	2018-12-20		No information	2018-12-20		no information	2020-01-30	0	2019-01-25
29	1	1	1	2018-12-20	1	2010-12-10	2018-12-20		permanent occlusion due to the first occlusion	2020-01-30	0	2019-01-25
30	1	1	1	2018-12-20	1	2009-08-10	2018-12-20		permanent occlusion due to the first occlusion	2020-01-30	1	2019-01-25
31	1	1	1	2018-12-20		No information	2018-12-20		no information	2020-01-30	0	2019-01-25
32	1	2	0	2018-12-20	1	2017-04-24	2018-12-20		permanent occlusion due to the first occlusion	2020-01-30	0	2019-01-25
33	1	1	1	2018-12-20		No information	2018-12-20		no information	2020-01-30	0	2019-01-25
34	1	1	1	2018-12-20	0		2018-12-20	0		2020-01-30	0	2019-01-25
35	1	1	0	2018-12-20		No information	2018-12-20		no information	2020-01-30	0	2019-01-25
36	1	1	1	2018-12-20		No information	2018-12-20		no information	2020-01-30	0	2019-01-25
37	1	1	1	2018-12-20	1	2009-10-31	2018-12-20	1	2009-12-30	2020-01-30	1	2019-01-25
38	1	2	1	2018-12-20		No information	2018-12-20		no information	2020-01-30	1	2019-01-25
39	1	1	0	2018-12-20		No information	2018-12-20		no information	2020-01-30	0	2019-01-25
40	2	1	0	2018-12-20	0		2018-12-20	0		2020-01-30	0	2019-01-25
41	1	1	1	2018-12-20	1	2011-10-06	2018-12-20		no information	2020-01-30	0	2019-01-25
42	2	1	0	2018-12-20	1	2012-11-21	2018-12-20		permanent occlusion due to the first occlusion	2020-01-30	0	2019-01-25
43	1	1	0	2018-12-20	1	2011-05-20	2018-12-20		permanent occlusion due to the first occlusion	2020-01-30	1	2019-01-25
44	1	1	1	2018-12-20	1	2011-08-01	2018-12-20		permanent occlusion due to the first occlusion	2020-01-30	0	2019-01-25
45	2	2	0	2018-12-20	1	2011-04-15	2018-12-20		permanent occlusion due to the first occlusion	2020-01-30	1	2019-01-25
46	1	2	0	2018-12-20	0		2018-12-20	0		2020-01-30	0	2019-01-25
47	1	2	1	2018-12-20	0		2018-12-20	0		2020-01-30	0	2019-01-25
48	1	1	0	2018-12-20		No information	2018-12-20		no information	2020-01-30	0	2019-01-25
49	1	1	1	2018-12-20		No information	2018-12-20		no information	2020-01-30	0	2019-01-25
50	1	2	1	2018-12-20		No information	2018-12-20		no information	2020-01-30	0	2019-01-25
51	1	2	1	2018-12-20		No information	2018-12-20		no information	2020-01-30	0	2019-01-25
52	1	1	0	2018-12-20		No information	2018-12-20		no information	2020-01-30	0	2019-01-25
53	1	2	0	2018-12-20	1	2012-09-20	2018-12-20		permanent occlusion due to the first occlusion	2020-01-30	1	2019-01-25
54	1	1	1	2018-12-20	1	2012-10-30	2018-12-20		permanent occlusion due to the first occlusion	2020-01-30	1	2019-01-25
55	1	1	0	2018-12-20	1	2013-08-01	2018-12-20	1	2013-10-08	2020-01-30	1	2019-01-25
56	1	1	0	2018-12-20	1	2013-03-01	2018-12-20	1	2013-03-19	2020-01-30	0	2019-01-25
57	2	2	1	2018-12-20		No information	2018-12-20		no information	2020-01-30	1	2019-01-25
58	1	1	1	2018-12-20	1	2014-02-01	2018-12-20		permanent occlusion due to the first occlusion	2020-01-30	1	2019-01-25
59	1	2	1	2018-12-20	0		2018-12-20	0		2020-01-30	0	2019-01-25
60	1	1	0	2018-12-20	0		2018-12-20	0		2020-01-30	0	2019-01-25
61	1	2	1	2018-12-20	0		2018-12-20	0		2020-01-30	0	2019-01-25
62	1	2	1	2018-12-20	1	2018-01-10	2018-12-20	1	2018-01-10	2020-01-30	1	2019-01-25
63	1	1	1	2018-12-20	0		2018-12-20	0		2020-01-30	0	2019-01-25
64	1	1	0	2018-12-20	1	2014-01-10	2018-12-20		permanent occlusion due to the first occlusion	2020-01-30	1	2019-01-25
65	1	1	0	2018-12-20	1	2013-07-02	2018-12-20		permanent occlusion due to the first occlusion	2020-01-30	1	2019-01-25
66	2	1	0	2018-12-20	1	2016-11-20	2018-12-20		permanent occlusion due to the first occlusion	2020-01-30	1	2019-01-25
67	1	2	0	2018-12-20	0		2018-12-20	0		2020-01-30	0	2019-01-25
68	1	2	1	2018-12-20	0		2018-12-20	0		2020-01-30	0	2019-01-25
69	1	2	0	2018-12-20	1	2015-05-29	2018-12-20	1	2015-07-16	2020-01-30	1	2019-01-25
70	2	2	1	2018-12-20		No information	2018-12-20		no information	2020-01-30	0	2019-01-25
71	1	1	0	2018-12-20	1	2014-05-01	2018-12-20	0		2020-01-30	1	2019-01-25
72	1	1	0	2018-12-20	1	2014-08-18	2018-12-20	1	2014-08-23	2020-01-30	0	2019-01-25
73	1	1	1	2018-12-20	0		2018-12-20	0		2020-01-30	0	2019-01-25
74	1	1	0	2018-12-20	1	2015-09-22	2018-12-20		permanent occlusion due to the first occlusion	2020-01-30	0	2019-01-25
75	1	1	1	2018-12-20	0		2018-12-20	0		2020-01-30	1	2019-01-25
76	1	2	0	2018-12-20	0		2018-12-20	0		2020-01-30	0	2019-01-25
77	1	1	1	2018-12-20	1	2015-05-15	2018-12-20		permanent occlusion due to the first occlusion	2020-01-30	1	2019-01-25
78	1	1	0	2018-12-20		No information	2018-12-20		no information	2020-01-30	1	2019-01-25
79	1	1	0	2018-12-20	0		2018-12-20	0		2020-01-30	0	2019-01-25
80	2	1	0	2018-12-20	0		2018-12-20	0		2020-01-30	0	2019-01-25
81	2	1	0	2018-12-20	1	2015-09-11	2018-12-20		permanent occlusion due to the first occlusion	2020-01-30	0	2019-01-25
82	1	1	1	2018-12-20	0		2018-12-20	0		2020-01-30	0	2019-01-25
83	1	1	1	2018-12-20	1	2015-11-22	2018-12-20	0		2020-01-30	0	2019-01-25
84	1	2	0	2018-12-20	0		2018-12-20	0		2020-01-30	0	2019-01-25
85	1	2	1	2018-12-20		No information	2018-12-20		no information	2020-01-30	0	2019-01-25
86	2	1	0	2018-12-20	1	2015-08-20	2018-12-20		permanent occlusion due to the first occlusion	2020-01-30	0	2019-01-25
87	1	1	0	2018-12-20	1	2016-02-15	2018-12-20		permanent occlusion due to the first occlusion	2020-01-30	1	2019-01-25
88	1	1	0	2018-12-20	1	2017-06-05	2018-12-20		permanent occlusion due to the first occlusion	2020-01-30	0	2019-01-25
89	1	1	1	2018-12-20	0		2018-12-20	0		2020-01-30	1	2019-01-25
90	2	2	1	2018-12-20	0		2018-12-20	0		2020-01-30	0	2019-01-25
91	2	2	1	2018-12-20	1	2015-11-27	2018-12-20		permanent occlusion due to the first occlusion	2020-01-30	1	2019-01-25
92	2	2	0	2018-12-20		No information	2018-12-20		no information	2020-01-30	0	2019-01-25
93	1	1	0	2018-12-20	1	2016-04-22	2018-12-20		permanent occlusion due to the first occlusion	2020-01-30	0	2019-01-25
94	1	1	0	2018-12-20	1	2017-07-14	2018-12-20		permanent occlusion due to the first occlusion	2020-01-30	1	2019-01-25
95	1	1	1	2018-12-20	1	2016-10-25	2018-12-20	1	2016-11-04	2020-01-30	0	2019-01-25
96	1	2	0	2018-12-20	0		2018-12-20	0		2020-01-30	0	2019-01-25
97	1	1	1	2018-12-20		No information	2018-12-20		no information	2020-01-30	0	2019-01-25
98	2	1	0	2018-12-20	0		2018-12-20	0		2020-01-30	0	2019-01-25
99	1	1	0	2018-12-20	0		2018-12-20	0		2020-01-30	1	2019-01-25
100	1	1	0	2018-12-20	0		2018-12-20	0		2020-01-30	0	2019-01-25
101	1	1	0	2018-12-20	0		2018-12-20	0		2020-01-30	0	2019-01-25
102	1	1	1	2018-12-20	0		2018-12-20	0		2020-01-30	0	2019-01-25
103	1	1	0	2018-12-20	1	2017-05-16	2018-12-20		permanent occlusion due to the first occlusion	2020-01-30	1	2019-01-25
104	1	1	0	2018-12-20	0		2018-12-20	0		2020-01-30	0	2019-01-25
105	1	1	0	2018-12-20	0		2018-12-20	0		2020-01-30	0	2019-01-25
106	2	1	0	2018-12-20	1	2018-09-25	2018-12-20		permanent occlusion due to the first occlusion	2020-01-30	1	2019-01-25
107	2	1	0	2018-12-20	1	2017-02-04	2018-12-20		permanent occlusion due to the first occlusion	2020-01-30	1	2019-01-25
108	1	1	0	2018-12-20	1	2016-05-01	2018-12-20		permanent occlusion due to the first occlusion	2020-01-30	0	2019-01-25
109	2	1	0	2018-12-20	1	2016-03-27	2018-12-20		permanent occlusion due to the first occlusion	2020-01-30	1	2019-01-25
110	1	1	0	2018-12-20	1	2018-07-15	2018-12-20		permanent occlusion due to the first occlusion	2020-01-30	1	2019-01-25
111	1	1	0	2018-12-20	1	2017-03-15	2018-12-20		permanent occlusion due to the first occlusion	2020-01-30	0	2019-01-25
112	1	1	1	2018-12-20	1	2016-12-01	2018-12-20		permanent occlusion due to the first occlusion	2020-01-30	0	2019-01-25
113	1	1	0	2018-12-20	0		2018-12-20	0		2020-01-30	0	2019-01-25
114	1	1	0	2018-12-20	0		2018-12-20	0		2020-01-30	0	2019-01-25
115	1	1	1	2018-12-20	1	2017-07-10	2018-12-20		permanent occlusion due to the first occlusion	2020-01-30	1	2019-01-25
116	1	1	0	2018-12-20	0		2018-12-20	0		2020-01-30	0	2019-01-25
117	1	1	0	2018-12-20	0		2018-12-20	0		2020-01-30	0	2019-01-25
118	1	1	0	2018-12-20	0		2018-12-20	0		2020-01-30	1	2019-01-25
119	1	1	1	2018-12-20	1	2018-01-26	2018-12-20		permanent occlusion due to the first occlusion	2020-01-30	1	2019-01-25
120	1	1	0	2018-12-20	1	2018-04-01	2018-12-20		permanent occlusion due to the first occlusion	2020-01-30	1	2019-01-25
121	1	1	0	2018-12-20	1	2018-01-10	2018-12-20		permanent occlusion due to the first occlusion	2020-01-30	0	2019-01-25
122	1	1	0	2018-12-20	1	2017-03-29	2018-12-20		permanent occlusion due to the first occlusion	2020-01-30	0	2019-01-25
123	1	1	0	2018-12-20	1	2017-12-06	2018-12-20		permanent occlusion due to the first occlusion	2020-01-30	0	2019-01-25
124	2	1	0	2018-12-20	1	2018-02-01	2018-12-20	0		2020-01-30	0	2019-01-25
125	1	1	0	2018-12-20	1	2018-07-15	2018-12-20		permanent occlusion due to the first occlusion	2020-01-30	0	2019-01-25
126	1	1	0	2018-12-20	1	2017-07-01	2018-12-20	1	2017-10-02	2020-01-30	1	2019-01-25
127	1	2	0	2018-12-20	1	2018-11-10	2018-12-20		permanent occlusion due to the first occlusion	2020-01-30	1	2019-01-25
128	1	1	0	2018-12-20	0		2018-12-20	0		2020-01-30	1	2019-01-25
129	2	1	0	2018-12-20	0		2018-12-20	0		2020-01-30	0	2019-01-25
130	2	1	0	2018-12-20	0		2018-12-20	0		2020-01-30	0	2019-01-25
131	1	1	0	2018-12-20	1	2017-12-05	2018-12-20		permanent occlusion due to the first occlusion	2020-01-30	1	2019-01-25
132	2	1	1	2018-12-20	0		2018-12-20	0		2020-01-30	0	2019-01-25
133	2	1	0	2018-12-20	0		2018-12-20	0		2020-01-30	0	2019-01-25
134	2	1	0	2018-12-20	0		2018-12-20	0		2020-01-30	0	2019-01-25
